# Supplementary material for: Dual-band stub-loaded monopole antenna with bandwidth enhancement using weighted figure-of-merit optimization
Source: Front Artif Intell. 2026 Jun 1;9:1796177. doi: 10.3389/frai.2026.1796177 (PMC13267178; doi:10.3389/frai.2026.1796177)
Supplement: Supplementary file 1 [file Data_Sheet_1.zip]

Archive with 2 entries (2 files):
- trained_ANN_net.mat
- NNT.m
