# Supplementary material for: Dual-band stub-loaded monopole antenna with bandwidth enhancement using weighted figure-of-merit optimization
Source: Front Artif Intell. 2026 Jun 1;9:1796177. doi: 10.3389/frai.2026.1796177 (PMC13267178; doi:10.3389/frai.2026.1796177)
Supplement: Supplementary file 1 [file Data_Sheet_1.zip › NNT.m]

function [y1] = NNT(x1)
%MYNEURALNETWORKFUNCTION neural network simulation function.
%
% Auto-generated by MATLAB, 22-May-2025 14:40:15.
%
% [y1] = myNeuralNetworkFunction(x1) takes these arguments:
%   x = 5xQ matrix, input #1
% and returns:
%   y = 4xQ matrix, output #1
% where Q is the number of samples.

%#ok<*RPMT0>

% ===== NEURAL NETWORK CONSTANTS =====

% Input 1
x1_step1.xoffset = [7;4.5;9;6.5;4.5];
x1_step1.gain = [2;2;2;2;2];
x1_step1.ymin = -1;

% Layer 1
b1 = [-4.0645903100597573498;2.038081302292120256;-0.42985665970112990619;0.41693131897360324878;1.5800780390157938005;0.10474350368421619928;-0.13385412076708169682;-1.2887387047942686635;0.45442956124243227833;1.9925138720934367775];
IW1_1 = [0.79625314985639505938 1.2208011821830031529 0.61285716330357753456 2.0333463714427648661 -1.6102554389963295023;-1.6870405071634642091 7.6742256784708100525 1.4805126168180577917 -1.466330550638107022 4.9699012975957064242;3.1030943915181650183 2.6289928910510385052 -2.1685851300387843921 -3.0568934956373907674 0.96345332132546823711;1.2279967690519801859 0.96299563010773492344 2.0314526834720081361 3.6553564346359324055 -0.20510805183519970063;-1.3414957325749850003 7.2126501587399767246 1.2980525879823163748 -1.3416678223055387154 4.9504324741465408621;-0.034919474393299246295 -0.83307742299208342729 -1.283548152556482469 -2.0795040403884219593 -0.010833280388263370059;-1.7700094993210599981 -1.9393574409071490106 1.4269183015427153727 1.2106075725290628142 -0.23948267601891543022;1.2983594793285810898 0.81279128910796283325 -0.18066792993367253306 0.81439753251067625861 -2.8699829569687649311;2.0403689836039751171 3.2317492086251458083 -2.3984618321897204218 -1.0865186939714366332 -0.15500604230637315961;0.36087711237201663961 -2.3418778819204599806 -1.8641320229439510836 -4.6050094778928292172 -0.74118249519197765274];

% Layer 2
b2 = [-0.2154564857053148097;0.82692169352317390629;0.15543533454761954138;-1.1438441147549494037];
LW2_1 = [0.024029759961274224644 -0.18941587584632019192 0.20418952860382794112 0.36958960200330820411 0.26306793081484691754 0.31416089771713001655 -0.062891026082365533711 -0.36166334715722969761 0.041575290299443790065 0.0018881072037399944732;0.011833282633353630481 -0.35076714933108665839 0.076911929715620844239 0.025135288544220077411 0.35123642152016532059 0.0013933574108694335436 0.016513668707780780609 0.024585145523287790792 -0.0073046218882625146146 -0.035589098031597765637;-0.019841118331344050757 -0.25219151377395676583 0.047827908005839032957 0.086372229171811948367 0.18569527798965868026 -0.14306004954631854065 0.046384374133243977401 -0.31393764065467877344 -0.15452012918482754822 0.072390962272231337837;-0.33239502900317730028 2.5058406182662760209 -0.35802644042085102205 -0.12779715798795454607 -2.5274401099361405443 -0.29794550200030717191 -0.80705058977194810144 -0.019364097598960076235 -0.37491666748766649953 0.16419304944834764437];

% Output 1
y1_step1.ymin = -1;
y1_step1.gain = [3.63636363636364;2.02020202020202;0.36231884057971;0.0428724544480171];
y1_step1.xoffset = [0.61;0;-18.36;-22.94];

% ===== SIMULATION ========

% Dimensions
Q = size(x1,2); % samples

% Input 1
xp1 = mapminmax_apply(x1,x1_step1);

% Layer 1
a1 = tansig_apply(repmat(b1,1,Q) + IW1_1*xp1);

% Layer 2
a2 = repmat(b2,1,Q) + LW2_1*a1;

% Output 1
y1 = mapminmax_reverse(a2,y1_step1);
end

% ===== MODULE FUNCTIONS ========

% Map Minimum and Maximum Input Processing Function
function y = mapminmax_apply(x,settings)
y = bsxfun(@minus,x,settings.xoffset);
y = bsxfun(@times,y,settings.gain);
y = bsxfun(@plus,y,settings.ymin);
end

% Sigmoid Symmetric Transfer Function
function a = tansig_apply(n,~)
a = 2 ./ (1 + exp(-2*n)) - 1;
end

% Map Minimum and Maximum Output Reverse-Processing Function
function x = mapminmax_reverse(y,settings)
x = bsxfun(@minus,y,settings.ymin);
x = bsxfun(@rdivide,x,settings.gain);
x = bsxfun(@plus,x,settings.xoffset);
end
